# Supplementary material for: The Effects of Cellular Membrane Damage on the Long-Term Storage and Adhesion of Probiotic Bacteria in Caco-2 Cell Line
Source: Nutrients. 2023 Aug 7;15(15):3484. doi: 10.3390/nu15153484 (PMC10421378; doi:10.3390/nu15153484)
Supplement: Supplementary file 1 [file nutrients-15-03484-s001.zip]

Archive with 1 entries (1 files):
- nutrients-2530568-supplementary.pdf
